# Supplementary material for: Regression toward the mean – a detection method for unknown population mean based on Mee and Chua's algorithm
Source: BMC Med Res Methodol. 2008 Aug 7;8:52. doi: 10.1186/1471-2288-8-52 (PMC2527023; doi:10.1186/1471-2288-8-52)
Supplement: Additional file 1 — SAS-Macro for the extended Mee-Chua t-test. This macro is written in SAS code and calculates all statistics given in our paper based on individual raw data in a repeated measurement situation and also gives a graphical display of the test statistics. It was developed and tested under SAS version 9.1, although we believe it should give valid results in earlier releases. To run this macro it is necessary to have subscribed to the SAS modules BASE, STAT and SQL. Details how to run the macro can be found when opening the program code in an appropriate text editor. [file 1471-2288-8-52-S1.sas]

/*
*************************************************************************
This macro performs one-sample t-tests which correct for regressions to the mean as suggested
by Mee and Chua 1991 (Mee RW, Chua TC. Regression Toward the Mean and the Paired Sample 
t Test. Am Statist 1991;45(1):39-42.)
The Mee-Chua test is appropriate in each pre-post situation where data are taken before and after an
intervention and normality of data can be assumed. The test assumes that the true mean mu before 
intervention is known. 
This macro extends the Mee-Chua idea by systematically varying mu over a reasonable range of 
values. For each mu the Mee-Chua test is performed, the treatment effect (after correcting for 
regression-to-the-mean) is estimated, the p-value is calculated and both are plotted against mu.

The macro is invocated by the %varmu statement. 

5 macro variables have to be specified

first - the variable name of the outcome parameter before intervention
second - the variable name of the outcome parameter after intervention
start - the lower value of the range where mu shall be varied
end - the upper value of the range where mu shall be varied
data - the data set which shall be analysed

*************************************************************************
*/


%macro varmu(first,second,start,end,data);


* some simple descriptive statistics (ignoring regression-to-the mean);

proc sql;
create table &data. as 
select *, (&first.-mean(&first.))*(&second.-mean(&second.)) as cross
from &data.
;
select count(*) as total_n, 
mean(&first.) as mean_pre label="pre-treatment mean" format=6.2, 
std(&first.) as std_pre label="pre-treatment std" format=6.2, 
mean(&second.) as mean_post label="post-treatment mean" format=6.2, 
std(&second.) as std_post label="post treatment std" format=6.2, 
sum(cross)/(count(*)-1)/std(&first.)/std(&second.) as correlation label="correlation" format=6.2, 
(mean(&second.)-mean(&first.))/std(&first.) as effectsize1 label="effect size (based on pre-treatment std)" format=6.2,
(mean(&second.)-mean(&first.))/sqrt((var(&first.)+var(&second.))/2) as effectsize2 label="effect size (based on pooled std)" format=6.2
from &data. as d
where &first.^=.
and &second.^=.
;

title1 h=3pct "Mee-Chua test for treatment effects when regression-to-the-mean is likely";
title2 h=2pct "systematically varying mu";

* copying the data set 100 times;

ods select none;
data mee_chua;
set &data.;
do mu=%eval(&start.*100) to %eval(&end.*100) by %eval(&end.-&start.);
vorher=&first.-mu/100;
nachher=&second.;
output;
end;
keep mu nachher vorher;
run;

proc sort; 
by mu;
run;

* regression analysis for each mu;

proc reg data=mee_chua;
by mu;
model nachher=vorher;
ods output ParameterEstimates=est;
run;quit;

* calculating treatment effects, regression effects and p-values;

proc sql;
create table number as 
select mu, count(nachher) as number, (mean(nachher)-mean(vorher)-mu/100) as diff
from mee_chua
group by mu
;
ods select all;
create table plot as
select e.mu/100 as mu, 
(estimate-e.mu/100) as treatment,
diff-(estimate-e.mu/100) as regression,
(estimate-e.mu/100)/stderr as t format=8.6,
calculated treatment-tinv(0.975,number-2)*stderr as lower,
calculated treatment+tinv(0.975,number-2)*stderr as upper,
1-probt(abs(calculated t),number-2) as pvalue format=pvalue6.4
from est as e, number as n
where e.mu=n.mu
and variable="Intercept"
;

* plotting the data;

proc gplot data=plot;
plot pvalue*mu / haxis=axis1 vaxis=axis2 vref=0.05 lvref=3 cvref=red;
plot2 treatment*mu / haxis=axis1 vaxis=axis3 vref=0.05 lvref=3 cvref=blue;
axis1 label=(h=3pct "�");
axis2 label=(h=3pct a=90 c=red "p-value") value=(c=red) order=(0 to 1 by 0.05);
axis3 label=(h=3pct a=90 c=blue "treatment effect") value=(c=blue);
symbol1 v=none i=join c=red;
symbol2 v=none i=join c=blue;
symbol3 v=none i=join c=blue l=3;
symbol4 v=none i=join c=blue l=3;
format pvalue 6.2;
run;
proc gplot data=plot;
plot (treatment lower upper)*mu / overlay haxis=axis1 vaxis=axis2 vref=0.05 lvref=3 cvref=black;
axis1 label=(h=3pct "�");
axis2 label=(h=3pct a=90 c=black "treatment effect") value=(c=black);
symbol1 v=none i=join c=black;
symbol2 v=none i=join c=black l=3;
symbol3 v=none i=join c=black l=3;
format pvalue 6.2;
run;


%mend varmu;

*Analysing Mee & Chuas example with the varmu-macro;

data exercise;
input student before after;
cards;
1 45 49
2 52 50
3 63 70
4 68 71
5 57 53
6 55 61
7 60 62
8 59 67
;
run;

%varmu(before,after,50,60,exercise);
