# Supplementary material for: Regression toward the mean – a detection method for unknown population mean based on Mee and Chua's algorithm
Source: BMC Med Res Methodol. 2008 Aug 7;8:52. doi: 10.1186/1471-2288-8-52 (PMC2527023; doi:10.1186/1471-2288-8-52)
Supplement: Additional file 2 — MS-EXCEL sheet for the extended Mee-Chua t-test. This is an EXCEL 2000 sheet which calculates all statistics given in our paper based on means, standard deviations, and correlations in repeated measurement situations. Moreover, it provides a graphical display of the test statistics. [file 1471-2288-8-52-S2.xls]

## Sheet: extended Mee-Chua-Test
Input (do only edit in this box)
		n	mean	std. dev	variance	correlation	covariance
				edit only std.devs or variances		edit only correlation or covariance
	Y1	8	57.375	6.98849			54.268
	Y2	8	60.375	8.81453
range of µ		0	to	100
Results (do not edit in this box)
t	max	1.93801	(in absolute values the maximal possible t-statistic to test for a treatment effect)
p	min	0.0503599	(the minimal p-value testing for a treatment effect)
µ	max	58.9585	(that µ where the p-value is minimal, i.e. where the treatment effect is "maximally significant")
µ	lower	---	(lowest value of µ with a p-value<0.025)
µ	upper	---	(highest value of µ with a p-value<0.025)

## Sheet: Calculations
zeichen	1
cov	54.268
var1	48.839
var2	77.696
a	6.9282
b	-164.972
c	5.429
d	849.579
e	341.873
t	2.44691
p	-39279.3
q	4.58366e+06
r	-1.34393e+08
t(oo)	-1.94205
µ	100	98.99	97.98	96.97	95.96	94.95	93.94	92.93	91.92	90.91	89.9	88.89	87.88	86.87	85.86	84.85	83.84	82.83	81.82	80.81	79.8	78.79	77.78	76.77	75.76	74.75	73.74	72.73	71.72	70.71	69.7	68.69	67.68	66.67	65.66	64.65	63.64	62.63	61.62	60.61	59.6	58.59	57.58	56.57	55.56	54.55	53.54	52.53	51.52
t	0.736496	0.743006	0.749822	0.756965	0.764458	0.772329	0.780604	0.789317	0.798501	0.808195	0.818441	0.829288	0.840788	0.852999	0.865989	0.87983	0.894606	0.910412	0.927353	0.94555	0.96514	0.986279	1.00914	1.03394	1.0609	1.09028	1.1224	1.15759	1.19623	1.23875	1.28562	1.3373	1.39422	1.45673	1.52489	1.59828	1.67555	1.75387	1.82817	1.8905	1.93009	1.93519	1.89691	1.81366	1.69283	1.54801	1.39375	1.24157	1.09866
p	0.244606	0.24277	0.240859	0.238866	0.236788	0.23462	0.232354	0.229986	0.227508	0.224913	0.222193	0.219341	0.216345	0.213197	0.209886	0.2064	0.202726	0.198852	0.194762	0.190441	0.185874	0.181042	0.175928	0.170513	0.164781	0.158713	0.152295	0.145514	0.138365	0.130849	0.122982	0.114795	0.106346	0.0977247	0.089064	0.0805482	0.0724225	0.0649964	0.0586424	0.0537891	0.0509157	0.0505567	0.0533126	0.0598337	0.0707163	0.0862935	0.106413	0.130364	0.157018
sig	0.025	0.025	0.025	0.025	0.025	0.025	0.025	0.025	0.025	0.025	0.025	0.025	0.025	0.025	0.025	0.025	0.025	0.025	0.025	0.025	0.025	0.025	0.025	0.025	0.025	0.025	0.025	0.025	0.025	0.025	0.025	0.025	0.025	0.025	0.025	0.025	0.025	0.025	0.025	0.025	0.025	0.025	0.025	0.025	0.025	0.025	0.025	0.025	0.025
[truncated: 51 more columns]
